# Supplementary material for: Exercise Training and Verbena officinalis L. Affect Pre-Clinical and Histological Parameters
Source: Plants (Basel). 2022 Nov 15;11(22):3115. doi: 10.3390/plants11223115 (PMC9699298; doi:10.3390/plants11223115)
Supplement: Supplementary file 1 [file plants-11-03115-s001.zip]

Archive with 1 entries (1 files):
- plants-1920331-supplementary.pdf
